# Supplementary material for: Dogs learn to solve the support problem based on perceptual cues
Source: Anim Cogn. 2014 Mar 4;17(5):1071–80. doi: 10.1007/s10071-014-0739-y (PMC4138433; doi:10.1007/s10071-014-0739-y)
Supplement: Supplementary file 6 — Supplementary material 6 (XLSX 21 kb) [file 10071_2014_739_MOESM6_ESM.xlsx]

## Sheet: Sheet1
Session1	Dog	Condition2	FirstTouch.correct	FirstPull.correct	Total.correct	No.trials	Side.bias.FT3	No.Switching4
1	F1	1	6	6	6	10	0.2	1		Dogs learn to solve the support problem based on perceptual cues
2	F1	1	5	5	5	10	0	0		Animal Cognition
3	F1	1	8	8	8	10	0.4	0		Corsin A. Müller*, Stefanie Riemer, Zsófia Virányi, Ludwig Huber, Friederike Range
4	F1	1	8	8	8	10	0.2	0		*corsin.mueller@vetmeduni.ac.at
IM	F1	1	8	8	8	12	0.83	0
IM	F1	2	5	5	5	12	1	0
IM	F1	3	6	6	6	12	1	0	1	IM: intermixed trials
IM	F1	4	5	4	4	12	0.75	1
1	F10	1	6	5	5	10	0.3	1	2	1: on-off condition
2	F10	1	5	5	5	10	0	0		2: touch condition
3	F10	1	7	7	7	10	0.2	0		3: perceptual containment condition
4	F10	1	4	4	4	10	0.1	0		4: gap condition
5	F10	1	4	4	4	10	0.1	0
1	F11	1	6	6	6	10	0.3	0	3	Proportion of trials in which the subject first touched
2	F11	1	5	5	5	10	0	0		the board on its right-hand side
3	F11	1	6	6	6	10	0.1	0
4	F11	1	6	6	6	10	0.1	0	4	Number of trials in which the subject switched from one
5	F11	1	6	6	6	10	0.3	0		board to the other at least once before one board has
1	F12	1	3	4	3	10	0.2	1		been pulled out at least halfway.
2	F12	1	4	4	4	10	0.1	0
3	F12	1	8	8	8	10	0.3	0
4	F12	1	5	5	5	10	0	0
5	F12	1	8	9	8	10	0.5	1
6	F12	1	8	8	8	10	0.7	0
IM	F12	1	10	11	10	12	0.67	1
IM	F12	2	8	9	8	12	0.5	1
IM	F12	3	8	11	8	12	0.67	3
IM	F12	4	5	5	5	12	0.67	0
1	F13	1	6	6	6	10	0.3	0
2	F13	1	6	6	6	10	0.1	1
3	F13	1	5	5	5	10	0.2	2
4	F13	1	8	9	8	10	0.5	1
5	F13	1	7	9	7	10	0.2	2
1	F14	1	6	7	6	10	0.9	1
2	F14	1	7	8	7	10	0.4	1
3	F14	1	5	6	5	10	0	3
4	F14	1	7	9	7	10	0.2	2
5	F14	1	6	8	6	10	0.1	4
1	F15	1	4	4	4	10	0	0
2	F15	1	5	5	5	10	0	0
3	F15	1	4	5	4	10	0.1	1
4	F15	1	6	6	6	10	0.3	0
5	F15	1	9	8	8	10	0.4	1
6	F15	1	8	10	8	10	0.4	2
IM	F15	1	11	12	11	12	0.58	1
IM	F15	2	11	11	11	12	0.42	0
IM	F15	3	9	9	9	12	0.25	0
IM	F15	4	7	7	7	12	0.42	0
1	F16	1	4	3	3	10	0	0
2	F16	1	3	3	3	10	0.2	2
3	F16	1	6	6	6	10	0.6	0
4	F16	1	5	5	5	10	0.2	0
5	F16	1	3	4	3	10	0.6	1
1	F17	1	5	5	5	10	0.4	0
2	F17	1	5	5	5	10	0.2	0
3	F17	1	6	6	6	10	0.2	0
4	F17	1	9	9	9	10	0.3	0
5	F17	1	8	8	8	10	0.3	0
IM	F17	1	9	9	9	12	0.42	0
IM	F17	2	8	9	8	12	0.17	1
IM	F17	3	9	11	9	12	0.42	2
IM	F17	4	3	3	3	12	0.25	0
1	F18	1	3	3	3	10	0.6	0
2	F18	1	5	5	5	10	1	0
3	F18	1	5	5	5	10	0.8	0
4	F18	1	4	6	4	10	0.9	2
5	F18	1	5	10	5	10	1	5
1	F19	1	4	4	4	10	0.7	0
2	F19	1	7	7	7	10	0.8	0
3	F19	1	8	8	8	10	0.7	0
4	F19	1	7	10	7	10	0.6	3
IM	F19	1	12	11	11	12	0.5	1
IM	F19	2	9	9	9	12	0.75	0
IM	F19	3	10	10	10	12	0.33	0
IM	F19	4	4	4	4	12	0.5	0
1	F2	1	8	8	8	10	0.3	0
2	F2	1	8	8	8	10	0.3	0
3	F2	1	6	5	5	10	0.1	1
4	F2	1	7	7	7	10	0.2	0
5	F2	1	9	9	9	10	0.4	0
IM	F2	1	11	12	11	13	0.46	1
IM	F2	2	8	8	8	11	0.82	0
IM	F2	3	7	9	7	12	0.58	2
IM	F2	4	7	7	7	12	0.75	0
1	F20	1	7	7	7	10	0.2	0
2	F20	1	6	6	6	10	0.1	0
3	F20	1	9	9	9	10	0.4	0
4	F20	1	9	9	9	10	0.4	0
IM	F20	1	8	11	8	12	0.67	3
IM	F20	2	11	11	11	12	0.58	0
IM	F20	3	4	5	4	12	0.83	1
IM	F20	4	3	3	3	12	0.58	0
1	F21	1	5	5	5	10	0.2	0
2	F21	1	7	7	7	10	0.2	0
3	F21	1	4	4	4	10	0.1	0
4	F21	1	7	7	7	10	0.2	0
5	F21	1	9	10	9	10	0.6	1
6	F21	1	7	7	7	10	0.6	0
IM	F21	1	5	7	5	12	0.25	2
IM	F21	2	12	11	11	12	0.5	1
IM	F21	3	8	9	6	12	0.67	5
IM	F21	4	5	6	5	12	0.42	1
1	F3	1	6	6	6	10	0.1	0
2	F3	1	5	5	5	10	0	0
3	F3	1	5	5	5	10	0	0
4	F3	1	4	4	4	10	0.1	0
5	F3	1	5	5	5	10	0	0
1	F4	1	8	8	8	10	0.6	0
2	F4	1	7	7	7	10	0.4	0
3	F4	1	6	6	6	10	0.3	0
4	F4	1	9	9	9	10	0.4	0
5	F4	1	8	8	8	10	0.4	0
IM	F4	1	10	10	10	12	0.33	0
IM	F4	2	7	8	7	12	0.08	1
IM	F4	3	4	4	4	12	0.33	0
IM	F4	4	6	6	6	12	0.33	0
1	F5	1	9	8	8	10	0.4	1
2	F5	1	4	4	4	10	0.5	0
3	F5	1	3	3	3	10	0.4	0
4	F5	1	5	5	5	10	1	0
5	F5	1	6	7	6	10	0.5	1
1	F6	1	8	6	6	10	0.7	2
2	F6	1	6	6	6	10	0.9	0
3	F6	1	5	5	5	10	1	0
4	F6	1	7	7	7	10	0.8	0
5	F6	1	6	6	6	10	0.5	0
1	F7	1	4	4	4	10	0.7	0
2	F7	1	3	3	3	10	0.2	0
3	F7	1	5	6	5	10	0.8	1
4	F7	1	5	5	5	10	0	0
5	F7	1	5	5	5	10	0	0
1	F8	1	5	5	5	10	0.2	0
2	F8	1	5	5	5	10	0	0
3	F8	1	5	5	5	10	0	0
4	F8	1	5	5	5	10	0	0
5	F8	1	3	3	3	10	0.1	0
1	F9	1	5	5	5	10	0.6	4
2	F9	1	6	7	6	10	0.8	1
3	F9	1	5	5	5	10	0.4	0
4	F9	1	4	3	3	10	0.1	0
5	F9	1	6	6	6	10	0.3	0
1	M1	1	4	4	4	10	0.4	0
2	M1	1	9	9	9	10	0.4	0
3	M1	1	8	8	8	10	0.3	0
IM	M1	1	6	7	6	12	0.83	1
IM	M1	2	9	9	9	12	0.92	0
IM	M1	3	5	6	5	12	0.92	1
IM	M1	4	3	3	3	12	0.83	0
1	M10	1	4	4	4	9	1	0
2	M10	1	5	5	5	10	0.4	0
3	M10	1	5	5	5	10	1	0
4	M10	1	4	4	4	10	1	0
5	M10	1	5	8	5	10	1	3
1	M11	1	4	3	3	10	0.7	1
2	M11	1	5	4	4	9	0.2	1
3	M11	1	4	4	4	10	0.1	0
4	M11	1	4	4	4	10	0.3	1
5	M11	1	6	7	6	10	0.2	1
1	M12	1	6	5	5	10	0.7	1
2	M12	1	4	4	4	10	0.9	0
3	M12	1	3	4	3	10	0.2	1
4	M12	1	5	5	5	10	0.8	0
5	M12	1	6	8	6	10	0.5	2
1	M13	1	4	3	3	10	0.7	1
2	M13	1	2	3	2	10	0.3	1
3	M13	1	3	5	3	10	0.1	2
4	M13	1	5	5	5	10	0.6	0
5	M13	1	4	4	4	10	0.3	0
1	M14	1	6	6	6	10	0.7	0
2	M14	1	7	7	7	10	0.6	1
3	M14	1	7	7	7	10	0.4	0
4	M14	1	6	6	6	10	0.5	0
5	M14	1	6	6	6	10	0.7	0
1	M15	1	3	3	3	10	0.8	0
2	M15	1	4	4	4	10	0.6	0
3	M15	1	6	6	6	10	0.7	0
4	M15	1	7	7	7	10	0.6	0
5	M15	1	8	9	8	10	0.5	1
1	M16	1	4	4	4	10	0.9	0
2	M16	1	4	6	4	10	0.4	2
3	M16	1	6	6	6	10	0.5	2
4	M16	1	5	7	5	10	0.6	2
5	M16	1	8	7	7	10	0.3	1
1	M2	1	6	6	6	10	0.3	0
2	M2	1	4	4	4	10	0.3	0
3	M2	1	5	5	5	10	0.3	0
4	M2	1	6	6	6	10	0.5	0
5	M2	1	7	7	7	10	0.4	0
1	M3	1	6	6	6	10	0.5	0
2	M3	1	7	7	7	10	0.2	0
3	M3	1	7	7	7	10	0.4	0
4	M3	1	10	10	10	10	0.4	0
5	M3	1	9	10	9	10	0.6	1
IM	M3	1	10	10	10	12	0.5	0
IM	M3	2	9	10	9	12	0.58	1
IM	M3	3	12	12	12	12	0.5	0
IM	M3	4	5	5	5	12	0.25	0
1	M4	1	3	3	3	10	0.2	0
2	M4	1	4	4	4	10	0.9	0
3	M4	1	5	5	5	10	0.3	0
4	M4	1	5	5	5	10	0	0
5	M4	1	5	5	5	10	0	0
1	M5	1	7	7	7	10	0.2	0
2	M5	1	5	5	5	10	1	0
3	M5	1	5	5	5	10	0.2	0
4	M5	1	5	5	5	10	0.4	0
5	M5	1	6	6	6	10	0.9	0
1	M6	1	6	6	6	10	0.5	0
2	M6	1	6	6	6	10	0.5	0
3	M6	1	8	8	8	10	0.3	0
4	M6	1	7	7	7	10	0.5	0
5	M6	1	8	8	8	10	0.5	0
IM	M6	1	9	9	9	12	0.58	0
IM	M6	2	8	9	8	12	0.67	1
IM	M6	3	10	10	10	12	0.33	0
IM	M6	4	7	7	7	12	0.42	0
1	M7	1	2	3	2	10	0.2	1
2	M7	1	8	8	8	10	0.3	0
3	M7	1	5	5	5	10	0	0
4	M7	1	6	6	6	10	0.1	0
5	M7	1	6	6	6	10	0.3	0
1	M8	1	4	5	4	10	0.5	1
2	M8	1	5	7	5	10	0.2	2
3	M8	1	6	7	6	10	0.1	1
4	M8	1	7	9	7	10	0.8	2
5	M8	1	9	9	9	10	0.6	0
IM	M8	1	9	12	9	12	0.5	3
IM	M8	2	8	10	8	12	0.75	2
IM	M8	3	5	10	5	12	0.33	5
IM	M8	4	6	7	6	12	0.42	1
1	M9	1	7	5	5	10	0.8	1
2	M9	1	4	4	4	10	0.9	0
3	M9	1	5	5	5	10	1	0
4	M9	1	5	5	5	10	1	0
5	M9	1	5	5	5	10	0.8	0
